# Supplementary material for: Impact of emotional and motivational regulation on putting performance: a frontal alpha asymmetry study
Source: PeerJ. 2019 Apr 26;7:e6777. doi: 10.7717/peerj.6777 (PMC6487804; doi:10.7717/peerj.6777)
Supplement: Dataset S1 [file peerj-07-6777-s001.xlsx]

## Sheet: Regions&Frequencies
	Frontal				Central				Parietal				Occipital				Temporal
	Success		Unsuccess		Success		Unsuccess		Success		Unsuccess		Success		Unsuccess		Success		Unsuccess
	T1	T2	T1	T2	T1	T2	T1	T2	T1	T2	T1	T2	T1	T2	T1	T2	T1	T2	T1	T2
	-0.45	0.27	-0.19	-0.02	0.81	-0.31	-0.07	-0.35	0.56	-0.17	-0.11	-0.54	-2.04	3.03	-1.59	-1.03	0.54	3.34	0.26	-0.09
	-0.06	0.1	0.07	0.21	0.16	-0.26	0.54	0.78	-1.29	0.05	0.37	0.98	-1.84	-1.69	-0.3	0.24	0.06	-2.09	-0.73	-0.72
	-0.17	0.2	0.14	-0.15	0.52	-0.34	-0.81	0.39	1.82	-0.06	-0.29	1.18	2.35	3.84	6.16	10.78	2.22	-0.29	2.22	-0.29
	0.03	0.14	0.15	0.05	1.34	-0.03	0.91	-0.32	0.34	-1.35	0.86	1.94	-2.59	-4.92	0.02	0.12	-4.42	-4.4	1.94	6.81
	-0.37	-0.11	0.2	0.06	0.14	-0.85	0.33	0.14	0.56	-1.18	0.51	-0.01	0.47	-0.52	0.66	0.44	-3.09	-1.33	-2.52	-5.05
	-0.13	0.02	0	0.08	-0.16	-0.45	-0.13	0.01	-0.32	-0.4	-0.15	0.01	-1.29	-3.28	-0.71	-2.89	-0.45	-1.14	0.1	-0.52
	-0.07	-0.11	-0.09	-0.24	-0.08	-0.31	-0.42	-0.5	0.11	-1.42	-0.81	-0.73	-0.97	5.1	-3.7	5.68	0.38	-2.16	0.63	0.63
	-0.07	-0.12	-0.01	-0.09	-2.34	-1.65	-1.32	-1.54	-0.93	-1.77	-1.01	-1.73	2.06	0.36	0.64	-0.37	0.14	-0.71	0.26	6.46
	-0.03	0.29	-0.2	0.29	1.17	0.14	0.58	-0.94	3.21	0.21	0.57	-0.39	17.9	0.54	4.32	3.27	7.04	2.97	-3.02	-1.55
	0.04	0.1	0.15	0.06	-0.27	-0.4	0.21	0.16	-0.54	-1.18	0.08	0.03	1.28	-2.1	1.56	-0.09	1.05	0.74	-0.84	0.06
	-0.09	-0.12	0.03	0.04	-1.83	-1.35	-0.55	-0.32	-0.49	-3.45	-0.09	0.54	-0.76	-5.51	0.05	0.01	0.32	-2.99	3.18	3.05
	-0.1	0.14	0.27	-0.42	0.28	-2.12	-2.56	-0.12	-1.73	-3.95	-1.93	-10.18	2.34	4.28	1.95	3.18	2.07	-8.86	1.45	-10.89
	-0.16	-0.24	-0.16	-0.27	-1.61	-0.93	-1.95	-2.3	-1.67	-1.96	-1.5	-4.02	4.82	6.02	5.25	2.52	-0.31	-0.08	1.05	0.76
	-0.19	-0.18	0.02	-0.21	-0.59	-1.14	-0.29	-1.32	-0.87	-2.04	-0.92	-2.26	4.04	-5.36	3.62	3.46	-0.11	5.65	0.71	3.28
	0.01	-0.23	0.23	0.06	0.71	1.09	-0.48	0.72	0.45	1.04	-0.65	0.75	-0.79	-3.28	0.47	-1.97	0.71	-1.64	0.2	0.41
	0.26	-0.07	0.39	-0.15	-0.47	-0.52	-0.09	0.75	-0.6	-0.62	0.07	1.22	-0.62	-0.01	-0.77	0.35	2.62	3.12	1.84	4.78
	0.2	0.18	0.52	0.19	0.12	1.39	-0.5	3	-0.13	1.39	-0.12	2.83	-6.51	6.44	-5.25	-3.93	1.47	3.82	1.78	0.76
	-0.59	-0.08	-0.38	-0.2	0.31	0.6	0.25	-0.14	0.47	0.8	0.26	-0.03	-1.45	-3.02	-2.21	-2.53	2.15	-1.72	-1.43	-2.05
	-0.32	0.16	0.19	0.04	0.32	0.48	0.52	0.53	-0.29	0.48	0.46	-0.38	7.66	5.06	-2.15	2.5	-0.18	-2.46	-0.36	-1.51
	0.06	0.29	-0.14	-0.1	1.12	-0.06	-0.15	0.13	0.23	-0.45	-0.12	-0.21	0.28	-0.23	0.66	-1.11	1.8	-2.43	2.67	0.05
	4-8Hz				12-16Hz
	Success		Unsuccess		Success		Unsuccess
	T1	T2	T1	T2	T1	T2	T1	T2
	0.28	2.4	0.23	-0.25	-0.08	0.12	-0.05	-0.14
	-0.33	-2.39	-1.44	-3.22	-0.27	-0.2	-0.44	0.19
	1.39	0.23	-0.82	-0.83	-0.33	-1.09	-0.43	0.01
	0.4	0.97	1.57	4.95	0.82	1.27	0.16	3.74
	0.9	-0.34	-1.81	-3.11	-0.11	0.32	-0.65	1.33
	-0.2	-1.13	0.11	-0.42	-0.02	0.36	-0.07	0.3
	1.23	-1.14	0.64	0.34	-0.32	0.14	-0.34	-0.81
	0.32	1.57	0.46	4.57	0.43	-0.03	-0.68	-0.35
	4.76	2.87	-3.11	-2.28	0.38	-0.21	0.3	-0.51
	0.93	0.46	-0.52	0.02	-0.27	-0.18	0	0.07
	0.47	-2.61	1.88	2.71	-0.51	-3.09	-0.06	5.99
	1.4	-6.58	1.31	-7.82	-1.99	-0.06	-2.28	-3.72
	-0.03	0.04	0.74	0.29	-0.35	0.28	-0.03	-0.25
	-0.2	5.2	0.46	2.77	-1.52	-3.47	-0.96	-1.84
	0.56	-1.33	0.35	0.63	0.7	-0.52	0.13	-0.19
	2.94	2.59	1.42	2.54	0.15	-0.53	-0.26	0.59
	0.51	1.29	1.07	1.61	-0.32	0.23	0.07	0.09
	1.64	-1.28	-1.21	-1.66	0.15	3.66	0.45	0.5
	-0.35	-0.93	0.03	-1.24	-0.04	1.64	-0.18	0.32
	1.63	-2.13	1.85	-0.41	-0.78	-0.82	-0.29	-0.2

## Sheet: Power 
previous	successful								unsuccessful									successful				unsuccessful
Current	successful				unsuccessful				successful				unsuccessful					Success		Unsuccess		Success		Unsuccess
	F3		F4		F3		F4		F3		F4		F3		F4			T1	T2	T1	T2	T1	T2	T1	T2
	T1	T2	T1	T2	T1	T2	T1	T2	T1	T2	T1	T2	T1	T2	T1	T2		0.11	0.04	0.06	0.15	-0.46	0.27	-0.19	-0.02
	0.61	0.65	0.72	0.69	0.35	0.55	0.41	0.7	1.21	0.32	0.75	0.59	1.08	0.22	0.89	0.2		-0.12	-0.13	0.05	-0.05	-0.06	0.1	0.07	0.22
	1.56	1.56	1.44	1.43	1.26	1.3	1.31	1.25	1.46	1.5	1.4	1.6	1.77	1.52	1.84	1.74		0.14	-0.1	-0.42	0.27	-0.17	0.2	0.13	-0.15
	1.65	2.05	1.79	1.95	1.75	2	1.33	2.27	1.18	1.14	1.01	1.34	1.02	0.85	1.15	0.7		-0.24	-0.16	-0.28	-0.16	0.02	0.14	0.14	0.05
	1.77	1.84	1.53	1.68	1.49	2.17	1.21	2.01	1.93	1.76	1.95	1.9	1.93	1.67	2.07	1.72		-0.18	-0.19	-0.21	0.02	-0.38	-0.11	0.2	0.06
	0.72	1.33	0.54	1.14	0.65	1.04	0.44	1.06	1.58	0.71	1.2	0.6	1.25	0.56	1.45	0.62		0.16	-0.32	0.04	0.19	-0.13	0.02	0	0.08
	0.7	1.08	0.86	0.76	0.98	0.83	1.02	1.02	0.49	0.15	0.36	0.17	0.37	-0.16	0.37	-0.08		-0.23	0.01	0.06	0.22	-0.07	-0.11	-0.09	-0.24
	0.69	1.25	0.46	1.26	0.45	0.72	0.51	0.94	0.94	0.85	0.87	0.74	1.33	0.94	1.24	0.7		-0.07	0.27	-0.15	0.03	-0.07	-0.12	-0.01	-0.09
	0.76	1.42	0.69	1.69	1.2	1.49	1.05	1.52	1.97	2.08	1.9	1.96	1.77	1.61	1.76	1.52		0.29	0.06	-0.1	-0.13	-0.02	0.28	-0.2	0.29
	0.32	1.2	0.61	1.26	0.68	0.6	0.58	0.47	1.45	1.52	1.43	1.8	2.06	1.52	1.86	1.81		0.18	0.21	0.19	0.52	0.04	0.11	0.15	0.06
	0.67	0.71	0.85	0.92	0.45	0.55	0.64	1.07	0.65	0.61	0.69	0.72	0.55	0.35	0.7	0.41		-0.08	-0.59	-0.2	-0.38	-0.09	-0.12	0.03	0.05
	1.07	1.17	0.99	0.58	0.72	1.08	0.52	0.7	1.91	1.56	1.82	1.44	1.3	1.26	1.33	1.31		0.1	-0.46	-0.02	-0.19	-0.1	0.14	0.27	-0.42
	1.5	1.21	1.6	0.75	0.22	1.08	0.2	0.89	2.05	1.65	1.95	1.79	2	1.75	2.27	1.33		0.1	-0.06	0.22	0.07	-0.16	-0.24	-0.16	-0.28
	1.5	1.46	1.6	1.4	1.52	1.77	1.74	1.84	1.84	1.77	1.68	1.53	2.17	1.49	2.01	1.21		0.2	-0.17	-0.15	0.13	-0.19	-0.18	0.02	-0.21
	1.14	1.18	1.34	1.01	0.85	1.02	0.7	1.15	1.33	0.72	1.14	0.54	1.04	0.65	1.06	0.44		0.14	0.02	0.05	0.14	-0.32	0.16	0.19	0.04
	1.76	1.93	1.9	1.95	1.67	1.93	1.72	2.07	1.08	0.7	0.76	0.86	0.83	0.98	1.02	1.02		-0.11	-0.38	0.06	0.2	0.01	-0.23	0.22	0.06
	0.71	1.58	0.6	1.2	0.56	1.25	0.62	1.45	1.25	0.69	1.26	0.46	0.72	0.45	0.94	0.51		0.02	-0.13	0.08	0	0.27	-0.07	0.4	-0.15
	0.15	0.49	0.17	0.36	-0.16	0.37	-0.08	0.37	1.42	0.76	1.69	0.69	1.86	1.2	2.26	1.05		-0.11	-0.07	-0.24	-0.09	0.06	0.29	-0.13	-0.1
	0.85	0.94	0.74	0.87	0.94	1.33	0.7	1.24	1.2	0.32	1.26	0.61	0.6	0.68	0.47	0.58		-0.12	-0.07	-0.09	-0.01	0.21	0.18	0.52	0.19
	2.08	1.97	1.96	1.9	1.61	1.77	1.52	1.76	0.71	0.67	0.92	0.85	0.55	0.45	1.07	0.64		0.28	-0.02	0.29	-0.2	-0.59	-0.08	-0.38	-0.2
	1.52	1.45	1.8	1.43	1.52	2.06	1.81	1.86	1.17	1.07	0.58	0.99	1.08	0.72	0.7	0.52
